# Supplementary material for: Risk Communication and Factors Influencing Private Well Testing Behavior: A Systematic Scoping Review
Source: Int J Environ Res Public Health. 2019 Nov 7;16(22):4333. doi: 10.3390/ijerph16224333 (PMC6888409; doi:10.3390/ijerph16224333)
Supplement: Supplementary file 1 [file ijerph-16-04333-s001.zip]

Archive with 3 entries (3 files):
- Table S1_Demographic information from studies.pdf
- Table S2_Factor codebook.pdf
- Table S3_Summary of extracted data.pdf
